# Supplementary material for: Large-scale literature mining to assess the relation between anti-cancer drugs and cancer types
Source: J Transl Med. 2021 Jun 26;19:274. doi: 10.1186/s12967-021-02941-z (PMC8236166; doi:10.1186/s12967-021-02941-z)
Supplement: Supplementary file 1 — Additional file 1:Zipped archive of the co-occurence graphs for all tumor types. Each co-occurrence graph contains all compounds in the context of the corresponding cancer type. Two compounds are connected if they show a highly significant co-occurrence with a − log10 p-value \documentclass[12pt]{minimal} \usepackage{amsmath} \usepackage{wasysym} \usepackage{amsfonts} \usepackage{amssymb} \usepackage{amsbsy} \usepackage{mathrsfs} \usepackage{upgreek} \setlength{\oddsidemargin}{-69pt} \begin{document}$$> 50$$\end{document}>50. The color reflects the target pathway of the compound (extracted from the GDSC database (RRID:SCR_011956)). [file 12967_2021_2941_MOESM1_ESM.zip]

Archive with 23 entries (23 files):
- drugDrugNetwork_anal_.png
- drugDrugNetwork_bladder_.png
- drugDrugNetwork_brain_.png
- drugDrugNetwork_breas_.png
- drugDrugNetwork_cervical_.png
- drugDrugNetwork_colon_.png
- drugDrugNetwork_hodgkin_.png
- drugDrugNetwork_kidney_.png
- drugDrugNetwork_leukaemia_.png
- drugDrugNetwork_liver_.png
- drugDrugNetwork_lung_.png
- drugDrugNetwork_melanoma_.png
- drugDrugNetwork_myeloma_.png
- drugDrugNetwork_nonHodgkin_.png
- drugDrugNetwork_oral_.png
- drugDrugNetwork_ovary_.png
- drugDrugNetwork_pancreas_.png
- drugDrugNetwork_prostate_.png
- drugDrugNetwork_salivary_.png
- drugDrugNetwork_stomach_.png
- drugDrugNetwork_tryroid_.png
- drugDrugNetwork_uterine_.png
- drugDrugNetwork_vulva_.png
