# Supplementary material for: Large-scale literature mining to assess the relation between anti-cancer drugs and cancer types
Source: J Transl Med. 2021 Jun 26;19:274. doi: 10.1186/s12967-021-02941-z (PMC8236166; doi:10.1186/s12967-021-02941-z)
Supplement: Supplementary file 6 — Additional file 6: Text file with cancer type synonyms used for the literature search. [file 12967_2021_2941_MOESM6_ESM.txt]

cancerlungcancer, lung cancer, lung carcinoma
cancerbreastcancer, breast cancer, breast carcinoma
cancercoloncancer, colorectal cancer, colorectal carcinoma
cancerprostatecancer, prostate cancer, prostate carcinoma
cancerstomachcancer, stomach cancer, cancer of the stomach, gastric cancer, stomach carcinoma, carcinoma of the stomach, gastric carcinoma
cancerlivercancer, liver cancer, cancer of the liver, liver carcinoma, carcinoma of the liver
canceroesophaguscancer, oesophagus cancer, cancer of the oesophagus, oesophageal cancer, oesophagus carcinoma, carcinoma of the oesophagus, oesophageal carcinoma
cancercervicalcancer, cervix uteri cancer, cancer of the cervix uteri, cervical Cancer, cervix uteri carcinoma, carcinoma of the cervix uteri, cervical Cancer
cancertryroidcancer, thyroid cancer, thyroid carcinoma
cancerbladdercancer, bladder cancer, bladder carcinoma
cancernonHodgkincancer, non-Hodgkin lymphoma, non-Hodgkin lymphoma
cancerpancreascancer, pancreas cancer, cancer of the pancreas, pancreatic cancer, pancreas carcinoma, carcinoma of the pancreas, pancreatic carcinoma
cancerleukaemiacancer, leukaemia, leukaemia
cancerkidneycancer, kidney cancer, cancer of the kidney, renal cell carcinoma, kidney carcinoma, carcinoma of the kidney, renal cell carcinoma
canceruterinecancer, corpus uteri cancer, cancer of the corpus uteri, endometrial cancer, uterine cancer, corpus uteri carcinoma, carcinoma of the corpus uteri, endometrial carcinoma, uterine carcinoma
canceroralcancer, oral cancer, cancer of the oral cavity, oral carcinoma, carcinoma of the oral cavity
cancerbraincancer, brain cancer, astrocytoma, glioma, brain carcinoma, astrocytoma, glioma
cancerovarycancer, ovary cancer, cancer of the ovary, ovarian cancer, ovary carcinoma, carcinoma of the ovary, ovarian carcinoma
cancermelanomacancer, melanoma, melanoma
cancergallbladdercancer, gallbladder cancer, cancer of the gallbladder, gallbladder carcinoma, carcinoma of the gallbladder
cancerlarynxcancer, larynx cancer, cancer of the larynx, laryngeal cancer, larynx carcinoma, carcinoma of the larynx, laryngeal carcinoma
cancermyelomacancer, Multiple myeloma, Multiple myeloma
cancernasopharynxcancer, nasopharynx cancer, cancer of the nasopharynx, nasopharyngeal cancer, nasopharynx carcinoma, carcinoma of the nasopharynx, nasopharyngeal carcinoma
cancerhypopharynxcancer, hypopharynx cancer, cancer of the hypopharynx, hypopharyngeal cancer, hypopharynx carcinoma, carcinoma of the hypopharynx, hypopharyngeal carcinoma
canceroropharynxcancer, oropharynx cancer, cancer of the oropharynx, oropharyngeal cancer, oropharynx carcinoma, carcinoma of the oropharynx, oropharyngeal carcinoma
cancerhodgkincancer, hodgkin lymphoma, hodgkin lymphoma
cancertestiscancer, testis cancer, cancer of the testis, testicular cancer, testis carcinoma, carcinoma of the testis, testicular carcinoma
cancersalivarycancer, salivary glands cancer, cancer of the salivary glands, salivary glands carcinoma, carcinoma of the salivary glands
canceranalcancer, anal cancer, anal carcinoma
cancervulvacancer, vulvar cancer, vulvar carcinoma
